# Supplementary material for: Control of mitochondrial dynamics by the metabolic regulator dPGC1 limits Yorkie-induced oncogenic growth in Drosophila
Source: PLoS Biol. 2025 Dec 4;23(12):e3003523. doi: 10.1371/journal.pbio.3003523 (PMC12697956; doi:10.1371/journal.pbio.3003523)
Supplement: S1 Data — It includes: (1) Construct name and target gene (e.g., UAS-dPGC1-RNAi, UAS-Mfn, EP-Opa1), (2) Chromosomal insertion site, (3) Efficiency of expression or phenotypic impact, reported as fold change over control ± standard deviation, and (4) Stock identifiers from BDSC or VDRC. (XLSX) [file pbio.3003523.s015.xlsx]

## Sheet: Sheet1
	Chromosome inserted	Efficiency (x actin-Gal4)	ID
UAS-dPGC1-RNAi	3	0.24 ± 0.04	BDSC-33914
UAS-dPGC1-shRNA	2	0.32 ± 0.04	VDRC-330271
UAS-Mfn	3	109.53 ± 11.09	BDSC-67157
UAS-Mfn-RNAi	2	0.24 ± 0.03	BDSC-55189
EP-Opa1	2	3.21 ± 0.78	BDSC-20054
UAS-Opa1-RNAi	3	0.12 ± 0.01	BDSC-32358
UAS-miro	2	45.60 ± 9.01	BDSC-51646
UAS-miro-RNAi	2	0.44 ± 0.08	VDRC-106683
		Fold change over control ± SD
