# Supplementary material for: Control of mitochondrial dynamics by the metabolic regulator dPGC1 limits Yorkie-induced oncogenic growth in Drosophila
Source: PLoS Biol. 2025 Dec 4;23(12):e3003523. doi: 10.1371/journal.pbio.3003523 (PMC12697956; doi:10.1371/journal.pbio.3003523)
Supplement: S2 Data — Numerical data used to generate the graphs in each of the figures, shown in separate tabs. (XLSX) [file pbio.3003523.s016.xlsx]

## Sheet: Fig. 1B
		Relative fold change in adult wing area
		yw	dPGC1 mutant
		0.99614	0.782432
		0.88885	0.855529
		1.10343	0.964389
		1.01114	0.871317
		1.09165	0.814707
		1.02763	0.967966
		0.996664	1.00024
		1.09026	0.783043
		0.896264	0.99771
		0.890507	0.854308
		0.977473	0.803367
		1.12157	0.949212
		1.09418	0.948165
		0.925311	0.935691
		0.917722	0.705585
		1.05284	0.902545
		0.895741	0.974333
		1.00059	0.918944
		1.03374	0.837386
		0.98829	0.848464
	Median	0.998626	0.886931
	Min	0.88885	0.705585
	Max	1.12157	1.00024

## Sheet: Fig. 1E
		Fold change in wing size
		Control	MS1096>dPGC1-RNAi	MS1096>dPGC1
		1.032	0.92	0.985
		1.002	1.002	1.03
		1.02	0.902	1.022
		0.949	0.927	1.039
		1.026	0.975	1.037
		1.048	0.996	1.008
		0.968	0.998	0.987
		0.956	0.937	1.004
		0.98	1.073	1.008
		1.02	0.926	1.029
		0.969	1.043	0.998
		1.076	0.964	1.089
		0.997	1	1.029
		0.986	0.974	1.034
		1.012	0.97	1.001
		0.936	0.972	1.027
		0.936	0.982	1.009
		0.97	0.947	0.989
		1.076	0.941	1.058
		1.04	0.983
	Median	0.9995	0.973	1.022
	Min	0.936	0.902	0.985
	Max	1.076	1.073	1.089

## Sheet: Fig. 2E
		Fold change in wing disc area
		Control	ap>dPGC1-RNAi	ap>Yki	ap>Yki + dPGC1-RNAi
		0.939	0.811	3.945	9.481
		0.965	0.924	4.518	13.867
		0.978	0.679	8.329	7.313
		0.698	0.907	6.507	7.874
		0.835	0.836	6.613	8.527
		1.159	1.107	5.759	8.142
		1.318	0.768	3.463	8.946
		1.288	1.083	6.643	9.247
		1.095	0.69	6.374	9.164
		0.756	0.93	6.2	6.867
		0.801	0.57	4.185	9.46
		0.805	1.001	4.353	9.836
		0.937	1.025	3.898	11.035
		1.441	0.935	8.118	12.904
		0.996	0.904	7.895	7.71
		1.169	1.146	4.07	9.5
		0.983	0.866	4.083	13.833
		0.836	0.664	4.608	11.342
			0.926	3.464	10.038
				4.047	8.304
	Median	0.9715	0.907	4.563	9.3535
	Min	0.698	0.57	3.463	6.867
	Max	1.441	1.146	8.329	13.867

## Sheet: Fig. 2I
		Fold change in clone area
		Control	Wts mutant	Wts mutant + dPGC1-shRNA
		3.54495	25.1213	82.6648
		0.907703	89.9484	14.0522
		0.772773	14.511	82.2409
		0.165595	43.9009	118.518
		0.0950626	22.3982	79.7131
		0.248392	95.7381	46.5215
		0.432385	13.4193	53.4142
		0.858637	6.8323	22.6798
		0.824906	1.33702	30.5852
		1.31862	36.5044	18.3857
		0.343454	35.6089	40.7279
		0.150262	6.35392	18.8488
		0.343454	5.64247	7.77975
		0.413986	31.5856	69.798
		0.315857	50.3162	5.93491
		0.444651	9.62901	105.455
		0.469184	4.41585	18.5976
		1.95953	94.7936	100.831
		0.346521	30.5062	14.0051
		0.36492	26.029	63.29
		0.25759	38.3934	21.3296
		1.32169	21.9198	34.3926
		1.14383	5.63021	54.9136
		0.558115	24.8514	42.5806
		0.42012	7.98533	142.783
		0.769708	15.3083	12.2466
		0.346521	6.53791	44.5432
		0.62558	6.73417	10.9435
		0.36492	28.8134	13.2672
		0.374121	9.50634	17.0668
		1.53635	16.5349	10.3233
		0.187061	15.8112	19.524
		1.23276	15.848	30.4596
		0.389453	62.1163	7.97602
		1.23583	18.1418	117.332
		0.23306	41.0551	28.6069
		1.70501	20.9998	154.001
		0.760508	23.0237	21.6357
		0.386386	2.9071	25.1135
		1.1101	44.9435	86.4723
		0.318921	18.4116	10.3468
		0.502915	5.31129	4.19997
		0.453851	15.6763	41.772
		0.732908	13.2353	37.3601
		0.846372	17.2095	29.2349
		0.404786	55.468	54.003
		0.444651	23.7475	39.9664
		1.70194	10.5367	27.186
		0.328122	19.4297	60.6052
		0.659311	3.36095	48.9709
		1.23276	15.3941	8.79246
		0.59798	26.0044	37.6113
		0.429319	3.9988	192.162
		0.377188	25.2194	112.967
		0.59798	78.9946	101.49
		0.46305	24.0786	47.8953
		0.965967	8.53731	15.5438
		1.33089	7.97306	23.4963
		0.263724	34.0879	38.3414
		0.239191	18.3012	48.9944
		0.355722	36.3449	26.817
		0.466117	3.0175	22.986
		1.72647	169.287	85.2476
		1.03037	2.9807	22.8761
		5.04143	26.1516	24.8936
		0.260657	9.35915
		0.272925	31.8064
		0.171728	60.4971
		1.10396	96.0079
		13.7137	15.9093
		0.475318	20.8894
		0.607178	6.32939
		0.739042	41.693
		0.867838	11.3953
		0.62558	25.3175
		0.984366	16.6576
		0.51825	44.9803
		0.171728	3.80254
		0.38332	18.7428
		0.21466	56.5597
		0.588779	67.8569
		1.30635	8.09573
		0.398654	2.51458
		0.530515	5.58114
		0.239191	159.756
		0.665445	3.56948
		1.21743	8.52504
		5.03836	2.91937
		0.824906	20.8526
		1.27262	12.99
		3.53575	33.2047
		1.15916	92.4507
		0.77584
		0.441584
		0.355722
		0.781974
		0.818772
		1.42595
		0.404786
		5.14262
		1.42595
		1.74794
	Median	0.59338	18.5772	34.3926
	Min	0.0950626	1.33702	4.19997
	Max	13.7137	169.287	192.162

## Sheet: Fig. 2M
		Mmp1 area / 100 μm2
		Control	ap>Yki	ap>Yki + dPGC1-RNAi
		0.0290759	8.19921	16.0904
		0	7.1323	34.8921
		0	11.7731	25.736
		0.0160184	2.65642	19.6697
		0.00473181	11.7091	27.6837
		0.00838343	4.33908	38.7018
		0.0044248	10.9294	30.5999
		0	3.49759	19.966
		0.0978808	3.46802	22.371
		0	4.09787	37.7429
		0.00841827	4.25621	19.6879
		0.56976
	Median	0.00655762	4.33908	25.736
	Min	0	2.65642	16.0904
	Max	0.56976	11.7731	38.7018

## Sheet: Fig. 2N
		F-actin mean intensity
		Control	ap>Yki	ap>Yki + dPGC1-RNAi
		1.873	20.806	47.241
		13.702	78.347	52.276
		18.198	30.079	17.317
		31.032	12.113	60.367
		9.896	27.495	28.896
		22.55	38.612	14.703
		31.026	16.808	12.652
		26.288	36.73	81.582
		16.923	8.368	90.072
		10.913	12.533	82.126
		10.936	14.956	26.27
		23.135	25.055	17.599
		21.929	41.507	97.137
		28.633	31.994	29.333
		12.786	34.376	24.486
		13.955	33.343	145.206
		43.554	13.885	24.728
		11.971	33.848	102.103
		10.257	54.236	67.194
		19.217	24.744
		28.097	43.122
		50.932	24.108
		12.708
		18.316
		10.647
		16.43
		31.01
		10.098
		12.431
		35.814
		15.496
	Median	16.923	28.787	47.241
	Min	1.873	8.368	12.652
	Max	50.932	78.347	145.206

## Sheet: Fig. 2Q
		PH3+ cells / 1000 μm2
		ap>Yki	ap>Yki + dPGC1-RNAi
		6.81569	7.89697
		8.4356	6.77114
		4.31726	9.55073
		5.47272	8.36795
		4.81379	8.65053
		5.97771	9.92823
		5.30688	7.81379
		6.10632	7.70199
		5.54934	7.38297
		6.17961	7.50989
		5.17576	6.19679
		4.28362	5.86756
		7.04051	6.23675
		3.18127	5.56873
		2.70174	6.22516
		4.80067	4.5017
		4.01532	8.91485
		5.50379	8.26889
		4.55947	5.68749
		4.51228
		5.07978
		6.08901
		4.62471
	Median	5.17576	7.50989
	Min	2.70174	4.5017
	Max	8.4356	9.92823

## Sheet: Fig. 3A
		Fold change in dERR gene expression				Fold change in Ets97D gene expression				Fold change in ewg gene expression
		ap>Yki	ap>Yki + dPGC1-RNAi			ap>Yki	ap>Yki + dPGC1-RNAi			ap>Yki	ap>Yki + dPGC1-RNAi
		0.856	0.949			1.122	1.676			1.229	0.792
		0.987	0.792			0.85	0.987			0.968	0.713
		0.881	0.676			1.051	1.104			1.135	0.787
		1.08	0.851			1.124	1.168			1.527	0.546
		1.064	1.118			0.966	1.278			0.596	0.378
	Median	0.987	0.851		Median	1.051	1.168		Median	1.135	0.713
	Min	0.856	0.676		Min	0.85	0.987		Min	0.596	0.378
	Max	1.08	1.118		Max	1.124	1.676		Max	1.527	0.792
		Fold change in dMfn gene expression				Fold change in Opa1 gene expression				Fold change in Drp1 gene expression
		ap>Yki	ap>Yki + dPGC1-RNAi			ap>Yki	ap>Yki + dPGC1-RNAi			ap>Yki	ap>Yki + dPGC1-RNAi
		1.061	1.74			0.985	1.277			1.061	1.956
		0.735	2.256			0.781	1.486			1.283	1.02
		1.213	2.194			1.247	1.774			0.906	0.801
		0.689	2.06			0.754	1.572			1.29	0.929
		1.49	1.981			1.286	1.576			0.667	0.832
		1.269	2.216			1.144	1.401
		0.811				0.94
	Median	1.061	2.127		Median	0.985	1.529		Median	1.061	0.929
	Min	0.689	1.74		Min	0.754	1.277		Min	0.667	0.801
	Max	1.49	2.256		Max	1.286	1.774		Max	1.29	1.956
		Fold change in Pink1 gene expression				Fold change in park gene expression				Fold change in Atg7 gene expression
		ap>Yki	ap>Yki + dPGC1-RNAi			ap>Yki	ap>Yki + dPGC1-RNAi			ap>Yki	ap>Yki + dPGC1-RNAi
		0.84	1.34			1.096	1.203			0.963	1.062
		0.988	1.043			1.137	0.947			0.918	1.236
		1.056	1.408			0.839	0.838			1.002	1.042
		1.25	1.342			1.15	1.039			1.274	1.233
		0.767	1.198			0.912	0.646			0.854	1.522
			1.446				1.052
	Median	0.988	1.341		Median	1.096	0.993		Median	0.963	1.233
	Min	0.767	1.043		Min	0.839	0.646		Min	0.854	1.042
	Max	1.25	1.446		Max	1.15	1.203		Max	1.274	1.522
		Fold change in milt gene expression				Fold change in miro gene expression
		ap>Yki	ap>Yki + dPGC1-RNAi			ap>Yki	ap>Yki + dPGC1-RNAi
		0.854	1.492			1.057	1.955
		0.981	1.265			0.761	1.473
		0.929	1.526			1.014	1.586
		1.381	1.542			1.366	1.545
		0.794	1.554			0.949	1.054
			1.185				1.568
		0.929	1.509		Median	1.014	1.5565
	Min	0.794	1.185		Min	0.761	1.054
	Max	1.381	1.554		Max	1.366	1.955

## Sheet: Fig. 4D
		Mitochondrial perimeter (μm)
		ap>Yki	ap>Yki + dPGC1-RNAi	ap>Yki + dPGC1-RNAi + dMfn-RNAi
		0.96712	0.965	2.866
		1.04566	1.205	1.712
		0.88926	1.35	1.408
		0.90459	1.464	1.711
		0.8725	0.93	1.23
		0.90217	1.52	1.438
		1.10735	1.08	1.645
		0.87544	1.351	1.237
		1.29625	0.973	1.967
		0.96333	1.482	2.292
		1.18297	0.949	1.175
		0.95013	1.196	0.938
		0.84907	2.475	1.618
		1.05887	1.306	1.489
		1.26744	1.272	1.174
		1.77154	1.292	1.251
		2.23289	1.037	1.321
		1.33627	1.351	1.632
		1.20917	1.357	1.582
		1.00658	2.374	1.871
		0.96502	1.185	1.43
		1.08713	1.857	1.574
		0.94259	1.117	1.444
		1.56935	1.51	0.999
		0.81562	1.839	2.344
		1.09034	1.203	1.715
		0.7548	1.347	1.439
		1.00017	1.163	1.499
		1.27818	1.083	3.242
		1.14511	2.103	1.09
		0.92372	3.208	1.18
		1.10753	1.533	1.849
		1.09196	1.426	1.537
		1.40329	2.289	0.884
		1.05084	1.16	0.795
		1.42482	2.709	0.948
		0.90065	1.392	0.96
		1.10708	2.493	1.588
		1.9342	1.008	2.583
		0.97758	0.979	2.224
		1.05633	1.233	0.976
		1.36134	1.231	1.063
		1.01468	0.922	1.398
		1.24703	1.046	1.028
		1.25809	1.688	1.353
		0.97767	0.976	0.96
		1.13038	0.923	1.871
		0.86984	1.302	0.952
		0.99266	1.084	0.952
		1.67978	2.814	1.238
		1.10845	1.408	0.963
		1.10167	1.741	2.028
		1.51805	1.364	1.326
		1.02567	1.618	2.139
		0.80939	3.101	0.999
		1.01979	0.939	0.997
		0.92836	1.264	2.621
		1.18238	1.345	1.347
		1.95438	0.995	0.99
		1.24565	1.201	1.081
		1.25382	1.9	1.059
		1.04543	1.973	1.911
		0.85685	1.045	1.501
		0.74762	0.799	1.186
		0.6888	2.707	2.867
		0.87872	1.491	2.182
		1.51275	1.362	3.542
		0.86225	1.145	3.99
		1.02323	1.418	1.866
		1.40744	1.169	1.401
		2.02599	1.798	1.641
		1.1658	1.344	1.267
		1.44236	2.362	2.895
		0.90276	2.797	3.394
		0.96207	1.289	3.492
		1.75906	1.306	1.582
		2.21559	3.363	1.816
		1.05061	0.97	1.999
		0.91252	1.127	1.6
		2.07827	1.182	1.457
		1.42417	1.02	1.385
		1.04142	1.43	1.582
		0.98854	1.932	1.18
		1.00674	1.165	0.932
		0.9906	2.057	1.062
		0.7573	0.926	1.364
		1.52822	1.597	0.995
		1.68783	1.179	1.873
		0.8959	0.906	1.066
		0.74068	1.594	0.94
		1.04582	0.824	1.416
		1.37254	1.961	1.592
		0.98749	3.614	1.105
		0.9143	1.241	2.344
		1.3989	1.195	1.061
		1.096	1.058	3.953
		1.99591	1.192	1.718
		0.81282	1.202	1.278
		3.00128	0.926	1.389
		0.66851	0.894	2.66
		0.81416	2.642	1.552
		0.68238	1.947	2.005
		0.83566	0.868	0.967
		0.97564	0.825	1.177
		0.91343	0.981	2.74
		1.15214	1.051	2.981
		0.82023	1.192	3.278
		1.84635	1.17	2.2
		2.89348	1.583	1.551
		1.049	1.657	1.191
		0.969	2.116	1.647
		0.813	1.012	0.839
		0.745	1.191	1.306
		0.687	2.347	1.956
		0.961	1.208	1.933
		0.96	1.947	0.898
		0.897	1.337	1.155
		1.239	2.441	1.779
		1.275	1.617	1.106
		1.106	3.995	3.495
		0.895	1.616	4.24
		0.658	1.715	2.006
		0.993	1.321	1.372
		1.139	3.31	1.328
		1.088	2.643	1.442
		0.738	2.963	1.938
		1.207	0.949	2.679
		0.94	1.712	1.046
		1.56	2.3	0.974
		1.719	1.809	2.327
		1.005	1.488	1.761
		0.856	1.411	1.781
		0.738	1.378	1.147
		1.097	2.617	1.032
		1.54	1.692	1.635
		0.755	0.832	1.052
		0.872	1.521	1.95
		0.682	1.71	1.389
		0.748	1.382	4.45
		0.74	3.383	1.255
		0.872	1.034	1.134
		0.772	1.076	2.072
		0.825	1.096	1.47
		1.029	2.351	1.602
		0.984	1.881	2.463
		1.114	3.796	1.198
		1.043	1.735	3.37
		1.105	0.941	2.828
		1.4	1.062	3.337
		0.916	1.043	1.324
		0.916	1.483	1.966
		1.756	0.784	1.985
		0.978	0.687	1.983
		1.156	0.823	3.49
		2.209	1.119	3.758
		0.99	2.517	2.194
		0.796	1.359	2.126
		0.755	1.204	2.203
		1.325	1.181	1.446
		2.057	1.047	1.238
		1.295	0.872	1.284
		0.982	0.941	3.754
		3.037	1.035	2.203
		3.189	0.989	2.448
			0.77	1.927
			0.899	1.703
			0.849	1.901
			1.411	2.153
			0.809	2.655
			0.952	2.418
			0.898	1.398
			0.663	1.402
			0.959	0.992
			1.267	0.867
			1.707	1.295
			1.613	0.955
			1.066	1.026
			0.969	1.924
			1.23	1.319
			1.011	1.708
			2.071	0.787
			1.235	2.657
			1.324	1.422
			0.674	1.208
			1.401	1.783
			0.901	1.497
			1.083	3.316
			0.83	1.832
			1.282	1.455
			0.901	2.091
			1.22	2.517
			1.047	3.179
			1.165	1.439
			1.346	1.442
			1.849	2.057
			0.959	1.423
			2.865	3.702
			1.502	1.202
			1.477	1.91
			1.482	1.374
			1.706	2.379
			1.165	1.056
			1.299	2.277
			1.237	1.679
			1.829	1.392
			1.347	2.254
			1.096	2.154
			1.352	1.602
			2.064	1.692
			2.131	2.591
			1.106	1.703
			1.06	2.419
			1.215	1.127
			1.324	1.192
				1.289
				2.393
				0.904
				0.751
	Median	1.02733	1.2905	1.563
	Min	0.658	0.663	0.751
	Max	3.189	3.995	4.45

## Sheet: Fig. 4E
		Mitochondrial aspect ratio
		ap>Yki	ap>Yki + dPGC1-RNAi	ap>Yki + dPGC1-RNAi + dMfn-RNAi
		1.45	1.29	1.06
		1.48	2.22	2.03
		1.48	2	1.13
		1.48	2.3	2.5
		1.32	1.33	1.18
		1.2	2.01	1.45
		1.17	1.23	1.28
		1.33	1.89	1.43
		1.78	1.29	2.52
		1.39	1.32	2.03
		1.88	1.44	1.7
		1.46	1.3	1.41
		1.5	2.39	1.94
		2	1.17	1.67
		2.85	1.52	1.79
		2.13	2.37	1.37
		2.67	1.42	1.33
		1.89	1.6	2.36
		1.41	1.2	1.7
		1.71	2.07	1.74
		1.52	1.97	1.6
		1.66	2.16	1.23
		1.45	1.3	1.43
		2.45	1.57	1.14
		1.2	2.03	2.85
		1.72	1.75	2.79
		1.45	1.19	1.52
		1.38	1.29	1.77
		1.49	1.2	1.59
		1.48	2.91	2.08
		1.5	2.16	1.45
		1.91	1.54	1.99
		1.68	1.57	3.21
		2.09	1.74	1.59
		1.64	1.37	1.47
		2.03	4.92	1.32
		1.35	1.33	1.12
		1.46	2.47	1.38
		2.56	1.43	1.73
		1.94	1.49	1.93
		1.75	1.43	1.37
		2.89	1.53	1.5
		1.36	1.31	3.09
		2.01	1.64	1.23
		1.16	1.9	1.49
		1.14	1.59	1.09
		1.2	1.16	1.87
		1.5	1.57	1.94
		1.61	1.94	1.15
		2.02	2.17	1.24
		2.06	2.31	1.38
		2.18	1.97	1.39
		2.02	1.69	1.3
		1.52	3.05	1.44
		1.19	1.68	1.33
		1.44	1.35	1.14
		1.17	1.44	1.12
		1.3	1.74	1.54
		2.53	1.44	1.61
		1.37	1.74	1.21
		1.73	1.69	1.3
		1.39	1.52	1.26
		1.22	1.6	1.78
		1.26	1.34	1.18
		1.27	1.82	1.25
		1.56	2.32	1.37
		1.41	1.6	1.37
		1.18	1.85	1.52
		1.62	2.2	1.37
		1.45	2.05	1.45
		1.92	1.98	1.63
		1.15	1.36	1.36
		1.96	3.14	1.25
		1.26	1.56	1.21
		1.41	1.22	1.36
		2.04	1.84	1.85
		3.41	1.83	1.69
		1.57	1.27	1.69
		1.43	1.8	1.3
		2.86	1.61	1.55
		2.2	1.22	1.81
		1.35	1.67	1.63
		1.12	2.41	1.55
		1.16	1.49	1.35
		1.37	2.54	1.54
		1.22	1.23	2.1
		1.72	1.97	1.38
		1.77	1.16	1.96
		1.43	1.64	2.26
		1.19	1.98	2.92
		2.27	1.36	1.53
		3.02	2.13	1.62
		1.12	3.82	1.33
		2.09	1.4	1.91
		1.83	1.39	1.11
		1.32	1.29	1.35
		3.6	1.22	1.35
		1.52	2.27	1.42
		4.1	1.6	1.1
		2.05	1.9	1.32
		1.29	3.42	1.66
		1.15	1.69	1.99
		1.69	1.4	1.54
		1.44	1.21	1.47
		1.49	1.68	1.29
		2.82	2.16	1.62
		1.49	1.4	1.12
		3.36	2.27	3.14
		3.97	2.1	1.85
		1.42	1.84	1.36
		1.26	2.65	1.21
		1.68	1.82	1.17
		1.14	2.42	1.53
		1.3	4.96	1.63
		1.52	2.04	1.18
		1.54	2.76	1.55
		1.22	1.31	1.25
		1.6	3.71	1.63
		2.14	1.12	1.27
		1.24	2.84	1.28
		1.3	2.89	1.49
		1.24	1.65	1.55
		1.15	1.31	1.88
		1.25	5.03	1.52
		1.31	5.11	1.14
		1.48	3.83	1.64
		1.65	1.21	1.73
		1.44	1.91	1.24
		1.57	2.91	1.67
		1.9	2.93	1.91
		1.23	2.42	1.61
		1.53	1.63	1.89
		1.16	1.74	1.58
		2.08	3.92	1.7
		2.64	2.6	1.29
		1.7	1.44	1.22
		1.32	2.4	1.72
		1.12	2.46	1.39
		1.49	1.23	1.4
		1.51	3.48	1.67
		1.34	1.43	1.52
		1.18	1.19	1.39
		1.77	1.94	1.3
		1.4	2.72	1.13
		1.35	1.42	2.9
		2.58	3.25	1.31
		1.33	1.84	1.62
		1.59	1.35	1.97
		2.01	1.8	1.76
		1.16	1.56	1.48
		1.44	3.6	1.59
		3.09	1.24	1.69
		1.19	1.32	1.5
		1.2	1.44	2.01
		2.45	1.81	1.34
		1.11	3.91	1.37
		1.14	1.35	1.38
		1.2	1.37	1.65
		1.72	2.06	1.12
		3.27	1.76	1.25
		2.61	1.3	1.12
		1.72	1.24	1.55
		4.41	1.28	2.34
		4.32	1.3	1.32
			1.19	1.14
			1.22	1.92
			1.38	1.68
			1.42	1.53
			1.32	1.65
			1.58	1.84
			1.42	1.11
			1.31	1.66
			1.45	1.2
			1.19	1.42
			1.46	1.83
			1.97	1.26
			2.44	1.09
			1.53	1.66
			2.41	1.22
			1.18	1.87
			1.67	1.39
			1.31	1.49
			1.82	1.53
			1.32	1.49
			2.56	1.5
			1.11	1.57
			2.18	1.72
			1.32	2.01
			2.29	1.55
			1.24	1.51
			1.41	1.77
			1.15	1.76
			1.83	1.48
			2.05	2.27
			1.98	1.87
			1.41	1.49
			6.85	1.72
			2.74	1.42
			2.12	1.3
			2.6	1.8
			2.21	2.31
			1.51	1.86
			1.5	1.54
			1.74	1.22
			3.27	1.7
			1.86	2.16
			1.12	1.39
			1.92	1.57
			2.08	1.86
			2.2	1.93
			1.35	1.62
			1.51	1.4
			1.16	1.24
			2.07	1.28
				1.8
				1.51
				1.05
				1.37
	Median	1.49	1.675	1.52
	Min	1.11	1.11	1.05
	Max	4.41	6.85	3.21

[truncated: 21 more sheets: Fig. 5G, Fig. 6A, Fig. 6C, Fig. 6H, Fig. 6O, Fig. S1C, Fig. S2, Fig. S3, Fig. S4C, Fig. S4F, Fig. S5C, Fig. S6C, Fig. S7, Fig. S8C, Fig. S8D,E, Fig. S9, Fig. S10F, Fig. S11C, Fig. S11F, Fig. S13 …]
